# Supplementary material for: In silico analysis of maize HDACs with an emphasis on their response to biotic and abiotic stresses
Source: PeerJ. 2020 Feb 12;8:e8539. doi: 10.7717/peerj.8539 (PMC7023831; doi:10.7717/peerj.8539)
Supplement: Supplemental Information 1 [file peerj-08-8539-s003.zip]

Archive with 1 entries (1 files):
- Raw data for gene expression.xlsx
