# Supplementary material for: In silico analysis of maize HDACs with an emphasis on their response to biotic and abiotic stresses
Source: PeerJ. 2020 Feb 12;8:e8539. doi: 10.7717/peerj.8539 (PMC7023831; doi:10.7717/peerj.8539)
Supplement: Supplemental Information 1 [file peerj-08-8539-s003.zip › Raw data for gene expression.xlsx]

## Sheet: MeJA
Sequence numbe	Gene	Processing time	Relative expression	Variance
1	GRMZM2G081474	0h	1	0.14
		3h	0.147016	0.24
		6h	0.431465	0.08
		12h	0.502021	0.14
		24h	0.0680716	0.02
2	GRMZM2G163572	0h	1	0.15
		3h	0.00904026	0.07
		6h	0.011882	0.2
		12h	0.00381856	0.21
		24h	0.0019751	0.14
3	GRMZM2G172883	0h	1	0.17
		3h	1.14081	0.23
		6h	1.34729	0.16
		12h	0.659783	0.14
		24h	0.3078	0.11
4	GRMZM2G136067	0h	1	0.14
		3h	0.0813339	0.12
		6h	0.193446	0.02
		12h	0.133046	0.01
		24h	0.073812	0.1
5	GRMZM2G119703	0h	1	0.24
		3h	0.993092	0.14
		6h	1.09429	0.28
		12h	1.84038	0.14
		24h	0.376312	0.25
6	GRMZM2G367886	0h	1	0.02
		3h	0.126745	0.013
		6h	0.174343	0.24
		12h	0.0231957	0.14
		24h	0.0169802	0.25
7	GRMZM2G008425	0h	1	0.17
		3h	0.920188	0.15
		6h	1.11729	0.16
		12h	0.539614	0.12
		24h	1.14076	0.09
8	GRMZM2G046824	0h	1	0.17
		3h	0.539614	0.15
		6h	2.9897	0.12
		12h	0.806642	0.13
		24h	0.161544	0.04
9	GRMZM2G056539	0h	1	0.23
		3h	2.96905	0.203
		6h	9.06307	0.172
		12h	3.97237	0.205
		24h	2.77022	0.212
10	GRMZM2G456473	0h	1	0.07
		3h	26.3549	1.3
		6h	25.2813	0.7
		12h	9.00047	0.32
		24h	6.86852	0.49
11	GRMZM2G107309	0h	1	0.17
		3h	0.20166	0.08
		6h	1.46409	0.14
		12h	0.251739	0.12
		24h	0.334482	0.1
12	GRMZM2G457889	0h	1	0.14
		3h	0.339151	0.12
		6h	0.248273	0.1
		12h	0.164938	0.16
		24h	0.102238	0.134
13	GRMZM2G159032	0h	1	0.17
		3h	0.174343	0.12
		6h	0.0987552	0.06
		12h	0.15822	0.08
		24h	0.149685	0.12
14	GRMZM2G058573	0h	1	0.11
		3h	0.183011	0.15
		6h	0.20733	0.16
		12h	0.220676	0.05
		24h	0.0934281	0.14
15	GRMZM5G807054	0h	1	0.08
		3h	0.394588	0.07
		6h	0.334514	0.05
		12h	0.477437	0.09
		24h	0.725109	0.1
16	GRMZM5G898314	0h	1	0.25
		3h	0.582367	0.14
		6h	1.12506	0.07
		12h	0.429283	0.06
		24h	0.392292	0.14
17	GRMZM2G100146	0h	1	0.2
		3h	0.346277	0.07
		6h	0.469761	0.14
		12h	0.356013	0.1
		24h	0.109576	0.16

## Sheet: SA
Sequence numbe	Gene	Processing time	Relative expression	Variance
1	GRMZM2G081474	0h	1	0.19
		3h	0.0684594	0.08
		6h	0.0124529	0.1
		12h	0.0905933	0.025
		24h	0.134929	0.16
2	GRMZM2G163572	0h	1	0.14
		3h	0.00228054	0.07
		6h	0.0012428	0.14
		12h	0.00151707	0.17
		24h	0.00642449	0.02
3	GRMZM2G172883	0h	1	0.21
		3h	0.285443	0.13
		6h	0.109805	0.07
		12h	0.141861	0.12
		24h	0.607534	0.06
4	GRMZM2G136067	0h	1	0.14
		3h	0.0565768	0.18
		6h	0.010882	0.01
		12h	0.0138653	0.17
		24h	0.0716005	0.25
5	GRMZM2G119703	0h	1	0.18
		3h	0.980244	0.04
		6h	0.173493	0.15
		12h	0.674778	0.14
		24h	0.669415	0.21
6	GRMZM2G367886	0h	1	0.15
		3h	0.0427246	0.14
		6h	0.00597414	0.15
		12h	0.0079904	0.04
		24h	0.0457835	0.19
7	GRMZM2G008425	0h	1	0.13
		3h	0.420802	0.21
		6h	0.102447	0.14
		12h	0.118461	0.17
		24h	0.144684	0.05
8	GRMZM2G046824	0h	1	0.14
		3h	0.108158	0.21
		6h	0.0734521	0.15
		12h	7.01844	0.42
		24h	0.33938	0.2
9	GRMZM2G056539	0h	1	0.18
		3h	1.33905	0.05
		6h	0.52959	0.09
		12h	0.395701	0.16
		24h	2.33104	0.13
10	GRMZM2G456473	0h	1	0.14
		3h	1.14172	0.07
		6h	0.328268	0.179
		12h	0.26471	0.18
		24h	1.52729	0.17
11	GRMZM2G107309	0h	1	0.12
		3h	0.227071	0.17
		6h	0.00154621	0.17
		12h	0.0230752	0.14
		24h	0.24502	0.12
12	GRMZM2G457889	0h	1	0.17
		3h	0.26265	0.13
		6h	0.10754	0.12
		12h	0.0588214	0.08
		24h	0.289367	0.158
13	GRMZM2G159032	0h	1	0.15
		3h	0.0764793	0.19
		6h	0.041319	0.169
		12h	0.098242	0.09
		24h	0.230202	0.192
14	GRMZM2G058573	0h	1	0.21
		3h	0.0616914	0.16
		6h	0.0219893	0.24
		12h	0.0254266	0.19
		24h	0.266272	0.12
15	GRMZM5G807054	0h	1	0.1
		3h	0.400198	0.12
		6h	0.142354	0.07
		12h	0.349185	0.09
		24h	0.621235	0.14
16	GRMZM5G898314	0h	1	0.1
		3h	0.210401	0.09
		6h	0.0815002	0.21
		12h	0.172239	0.14
		24h	0.517982	0.16
17	GRMZM2G100146	0h	1	0.21
		3h	0.180643	0.24
		6h	0.0843743	0.14
		12h	0.098242	0.15
		24h	0.34174	0.07
