# Supplementary material for: In silico analysis of maize HDACs with an emphasis on their response to biotic and abiotic stresses
Source: PeerJ. 2020 Feb 12;8:e8539. doi: 10.7717/peerj.8539 (PMC7023831; doi:10.7717/peerj.8539)
Supplement: Supplemental Information 2 [file peerj-08-8539-s004.zip]

Archive with 3 entries (3 files):
- H3.tif
- H3K9ac.tif
- H4K5ac.tif
